# Supplementary material for: The joint role of the immune microenvironment and N7-methylguanosine for prognosis prediction and targeted therapy in acute myeloid leukemia
Source: Front Genet. 2025 Jun 13;16:1540992. doi: 10.3389/fgene.2025.1540992 (PMC12202357; doi:10.3389/fgene.2025.1540992)
Supplement: Supplementary file 4 [file Table1.xlsx]

## Sheet: Table1
TABLE S1: Primers designed for qPCR analysis
Primer name	Sequence(5'to 3')
PTP4A3-F(homo）	CTACAAACACATGCGCTTCCTC
PTP4A3-R(homo）	CACTTCACACACACGCACCA
AHCYL1-F(homo）	GCAAACGAGTTGTCCTCCTG
AHCYL1-R(homo）	AGCTGGCAACGTATTCATCC
TREML2-F(homo）	CCTTTCACACATCTGGACAACAT
TREML2-R(homo）	CAGGTCTGGTGGAGGCTAAG
CBR1-F(homo）	ATCCCACACCCTTTCATATTCAA
CBR1-R(homo）	TTGGGGTTTTATTAGAGGGAGTAA
MPZL3-F(homo）	CCATCCTTGTCTTTGTGCCCTCA
MPZL3-R(homo）	TCGCCATACACGCCTCTTCCT
PPM1H-F(homo）	GTAGCAGAAGCAATCACTCAGTT
PPM1H-R(homo）	GAGCCCAGTCGGTCATTAGA
WDFY3-F(homo）	CAGCGGAACTGTGGTCTCTT
WDFY3-R(homo）	CATCCACATGGAGGCAAGGT
REEP5-F(homo）	CTTCATCGCTCTTGGTGTCATC
REEP5-R(homo）	TCATCTTCTTTGTTGGGACTCTCT
LAMC3-F(homo)	GCTCCGAGGAATGCACGTT
LAMC3-R(homo)	TGTCATCGCACTGGAGGTGTA
KCTD1-F(homo)	TCTACGAACATCCAAACTCCTCA
KCTD1-R(homo)	GGCCTTGAAAATCGACCAGTT
KBTBD8-F(homo)	GTTCACTAGCGGCCTTACAGA
KBTBD8-R(homo)	GCACATTGGTCTTGGATGGAA
DDIT4-F(homo)	GACACGGCTTACCTGGATGG
DDIT4-R(homo)	CGCAGTAGTTCTTTGCCCAC
GAPDH-F(homo）	GGTGTGAACCATGAGAAGTATGA
GAPDH-R(homo）	GAGTCCTTCCACGATACCAAAG

## Sheet: Table2
TABLE S2: The clinical characteristics of patients in the FF and WW groups.
Characteristic	TCGA cohort
	FF group (N=11)	WW group (N=99)
Age, year
Mean(SD)	42.583(11.766)	58.020(15.007)
Median(IQR)	43.500(19.7500)	61.000(21.000)
FAB
M0	0	12
M1	0	25
M2	3	21
M3	9	0
M4	0	25
M5	0	12
M6	0	2
M7	0	1
Not classified	0	1
Gender
Female	5	47
Male	7	52
PB Blast
Mean(SD)	24(24.320)	37.515(30.824)
Median(IQR)	14.500(36.000)	37(53)
WBC
Mean(SD)	12.675(28.295)	36.628(42.026)
Median(IQR)	1.850(6.250)	16(52.000)
BM Blast
Mean(SD)	72.417（19.700）	37.515(30.824)
Median(IQR)	78.000(34.000)	37.000(53.000)
PlateletCount
Mean(SD)	NA	NA
Median(IQR)	NA	NA
survival time, month
Mean(SD)	71.117(18.026)	14.819(13.549)
Median(IQR)	76.000(35.450)	9.900(19.600)

## Sheet: Table3
TABLE S3: Survival related DEGs screened from WGCNA analysis.
gene	moduleColor	GS.survival time	p.GS.survival time	GS.survival staus	p.GS.survival staus
MPV17L	black	-0.200256	0.0143372	0.264015	0.00113991
HOXB6	black	-0.209461	0.0103543	0.163714	0.0460394
ANKEF1	black	-0.305447	0.000151872	0.269879	0.000873046
TMEM273	black	-0.243851	0.00272752	0.211585	0.00958719
AGTPBP1	black	0.339016	2.34417e-05	-0.244957	0.00260471
CNNM1	black	-0.187397	0.0221071	0.193079	0.0183132
VXN	black	-0.22312	0.00623501	0.196445	0.0163429
PPA1	black	-0.185933	0.0231879	0.246689	0.00242237
RHEBL1	black	-0.21334	0.00899187	0.197249	0.0159004
CDK18	black	-0.265852	0.00104922	0.229902	0.004794
PRR34	black	-0.185087	0.0238333	0.165045	0.0442744
HOXA10	black	-0.197233	0.015909	0.192424	0.0187196
PAQR8	black	-0.268407	0.000934045	0.242828	0.00284582
PLA2G4A	black	-0.40074	4.09808e-07	0.376283	2.25145e-06
PRDM16	black	-0.232227	0.00437342	0.228228	0.00511881
IGF2BP2	black	-0.219384	0.00718373	0.162583	0.0475837
CNST	black	-0.241906	0.00295628	0.191402	0.0193692
ASB13	black	-0.241071	0.00305973	0.196529	0.0162964
AIFM2	black	-0.27269	0.000766632	0.250613	0.0020513
PDE4DIP	black	-0.310226	0.000117955	0.305282	0.000153192
HK2	black	0.284801	0.000430974	-0.198084	0.0154523
EI24	black	-0.228448	0.00507502	0.325282	5.17069e-05
FADS1	black	-0.258649	0.0014475	0.227553	0.0052553
SH3TC2	black	-0.24611	0.00248198	0.184549	0.0242513
DOCK1	black	-0.239395	0.0032773	0.223081	0.00624422
CPNE8	black	-0.297747	0.000226153	0.207187	0.0112346
JHY	black	-0.177404	0.0304298	0.175889	0.0318986
CCDC6	black	-0.299656	0.000205102	0.259907	0.00136927
TREML2	black	-0.358029	7.35936e-06	0.268578	0.000926747
CPT1A	black	-0.190169	0.0201793	0.191411	0.0193638
RINL	black	-0.29842	0.000218511	0.199071	0.0149365
ABHD2	black	-0.168766	0.0396391	0.161134	0.0496255
DTD1	black	-0.270904	0.000832784	0.200997	0.013973
USP27X	black	-0.194584	0.0174081	0.172128	0.0358086
SEL1L3	black	-0.298433	0.000218359	0.269027	0.000907863
ANKRD35	blue	0.256898	0.00156322	-0.227202	0.00532755
EFNB3	blue	0.292144	0.000300079	-0.20095	0.0139957
AZI2	blue	0.292259	0.000298356	-0.260499	0.00133383
APMAP	blue	0.200642	0.0141465	-0.210816	0.00985914
ASS1	blue	0.242877	0.00284005	-0.19826	0.0153592
SPTY2D1OS	blue	0.19241	0.0187286	-0.213648	0.00889077
VSTM1	blue	0.340077	2.20179e-05	-0.338455	2.42296e-05
TGIF1	blue	0.392799	7.23394e-07	-0.36457	4.85448e-06
VCL	blue	-0.268441	0.00093258	0.260545	0.00133109
RCN1	blue	0.325447	5.12287e-05	-0.220385	0.00691781
S100P	blue	0.162269	0.0480205	-0.211935	0.0094658
CPA3	blue	0.286357	0.000399475	-0.307895	0.0001335
STAB1	blue	0.27527	0.0006796	-0.236705	0.0036557
ORAI3	blue	0.186797	0.022545	-0.257713	0.00150833
SLCO2A1	blue	0.221909	0.00652945	-0.175228	0.0325584
MANF	blue	0.235346	0.00386137	-0.199989	0.0144701
MORN3	blue	0.251142	0.00200539	-0.180405	0.0276883
TLE1	blue	0.266262	0.0010299	-0.248461	0.00224785
SLC25A38	blue	0.288521	0.000359189	-0.216351	0.00804633
CTSW	blue	0.197633	0.0156926	-0.200497	0.0142175
ST3GAL6	blue	0.269243	0.000898933	-0.234437	0.00400476
TMEM94	blue	0.246446	0.00244719	-0.274448	0.000706288
UGT3A2	blue	0.335973	2.80234e-05	-0.300355	0.000197866
CFD	blue	0.236858	0.00363311	-0.282123	0.00049061
SLC24A3	blue	0.405224	2.95364e-07	-0.361382	5.95273e-06
FNDC3B	blue	0.348607	1.31906e-05	-0.311897	0.00010787
ADAMTS15	blue	0.307372	0.000137244	-0.244085	0.00270104
SPRY2	blue	0.293051	0.000286756	-0.248347	0.00225868
TBC1D24	blue	0.246315	0.00246069	-0.199485	0.0147244
IGDCC4	blue	0.299796	0.000203629	-0.218326	0.00747477
HSP90B1	blue	0.320286	6.83125e-05	-0.225841	0.00561591
NOCT	blue	0.286688	0.00039306	-0.230337	0.00471259
OGDHL	blue	0.216976	0.00786147	-0.200752	0.0140925
CYP2E1	blue	0.250173	0.00209014	-0.3011	0.000190404
CHRNA6	blue	0.251162	0.00200364	-0.248874	0.00220879
LTC4S	blue	0.234473	0.00399902	-0.241899	0.00295717
CHD5	blue	0.283501	0.000459027	-0.191196	0.0195026
OSBPL5	blue	0.244279	0.00267941	-0.290805	0.00032079
CERCAM	blue	0.302211	0.00017977	-0.284006	0.000447928
LGALS12	blue	0.272893	0.000759439	-0.229094	0.00494838
CACNA1C	blue	0.245258	0.00257215	-0.236719	0.00365361
PDIA3	blue	0.277372	0.000615488	-0.211566	0.00959391
JMJD7	blue	0.170675	0.0374246	-0.178419	0.0294778
MST1	blue	0.277143	0.000622183	-0.266997	0.000996079
SLC16A2	blue	0.297169	0.000232912	-0.206265	0.01161
NKD1	blue	0.321853	6.26333e-05	-0.234149	0.00405112
LOXL4	blue	0.345718	1.57158e-05	-0.323743	5.63687e-05
SLC22A4	blue	0.249691	0.00213349	-0.239832	0.00321926
SLC29A4	blue	0.391615	7.86344e-07	-0.328661	4.27104e-05
A1BG	blue	0.271601	0.000806353	-0.222788	0.00631467
OLIG2	blue	0.168414	0.0400599	-0.18796	0.0217031
TUBB4A	blue	0.314008	9.62773e-05	-0.239594	0.00325072
TMEM38B	blue	-0.230026	0.00477063	0.332381	3.45142e-05
LPO	blue	0.338249	2.4525e-05	-0.357508	7.60473e-06
CD3D	blue	0.188299	0.0214631	-0.191109	0.0195591
RREB1	blue	0.256922	0.00156161	-0.230787	0.00462992
IRX1	blue	0.205179	0.0120664	-0.197597	0.0157121
HOMER3	blue	0.172558	0.035343	-0.222747	0.00632449
KIAA0895	blue	0.304124	0.000162748	-0.164189	0.045403
SLC26A9	blue	0.293985	0.000273617	-0.226145	0.00555034
TMEM87A	blue	0.348065	1.36328e-05	-0.260155	0.00135431
STIM2	blue	-0.328744	4.25096e-05	0.326996	4.69422e-05
AVEN	blue	0.172201	0.03573	-0.191283	0.0194464
SLC22A16	blue	0.267495	0.000973744	-0.26322	0.00118136
MGST1	blue	0.338612	2.4007e-05	-0.285863	0.000409244
IL17RE	blue	0.311516	0.000110095	-0.268049	0.000949428
DGKG	blue	0.247522	0.00233878	-0.245671	0.00252806
DNM1	blue	0.233503	0.00415706	-0.262948	0.00119589
BCL2L10	blue	0.201433	0.0137625	-0.194094	0.0176983
LTK	blue	0.327074	4.67346e-05	-0.324129	5.51637e-05
LAMC3	blue	0.262436	0.00122358	-0.326574	4.80757e-05
PXK	blue	0.226476	0.00547964	-0.202259	0.0133716
RFLNA	blue	0.353433	9.80517e-06	-0.228525	0.00505971
DHRS7	blue	0.2405	0.00313234	-0.226133	0.0055529
ADAMTS18	blue	0.259458	0.00139677	-0.241443	0.00301332
NAALADL1	blue	0.227239	0.00531991	-0.288707	0.000355908
SNX22	blue	0.247797	0.00231182	-0.210725	0.00989146
COL2A1	blue	0.371931	3.00584e-06	-0.239708	0.0032356
FBXO10	blue	0.195382	0.0169442	-0.168288	0.0402112
SERPING1	blue	0.20205	0.0134694	-0.216338	0.00805004
DOC2B	blue	0.216435	0.00802118	-0.240587	0.00312122
TRERF1	blue	0.271412	0.000813447	-0.26533	0.0010743
STAR	blue	0.193525	0.0180409	-0.25107	0.00201161
WDR19	blue	0.234374	0.00401493	-0.280586	0.000528182
ZSCAN25	blue	0.371789	3.03407e-06	-0.325778	5.0284e-05
DNAAF3	blue	0.181193	0.0270048	-0.183979	0.0247014
DLL3	blue	0.231416	0.00451631	-0.199481	0.0147264
CYP4F11	blue	0.258345	0.00146702	-0.227981	0.00516829
DDIT4L	blue	0.331083	3.71903e-05	-0.225082	0.00578291
ELL3	blue	0.183792	0.0248506	-0.161369	0.0492897
LETM2	blue	0.300714	0.00019424	-0.233331	0.00418565
ADRB2	blue	0.164665	0.0447725	-0.18174	0.0265381
GPT2	blue	0.224054	0.00601603	-0.197932	0.0155332
DCLK2	blue	0.213611	0.00890291	-0.166438	0.0424894
ZNF555	blue	0.227586	0.00524846	-0.200655	0.0141399
PRRT4	blue	0.331275	3.67817e-05	-0.318447	7.5599e-05
RBFOX3	blue	0.327706	4.5091e-05	-0.337148	2.61626e-05
NUCB2	blue	0.366091	4.40083e-06	-0.272606	0.000769624
NDFIP2	blue	0.325482	5.11282e-05	-0.204377	0.012413
FGFR1	blue	0.340909	2.09577e-05	-0.298923	0.000212955
PTGDS	blue	0.168878	0.0395073	-0.161176	0.0495657
GALNS	blue	0.21793	0.00758639	-0.266599	0.00101425
MDFI	blue	0.257282	0.00153713	-0.240226	0.00316775
PRSS12	blue	0.165853	0.0432315	-0.211021	0.00978588
DNAJB11	blue	0.341452	2.02926e-05	-0.203806	0.0126652
AGRN	blue	0.30715	0.000138862	-0.264738	0.00110343
ANKFY1	blue	0.27789	0.00060059	-0.245363	0.00256089
CILP2	blue	0.218405	0.00745274	-0.212308	0.0093381
COX7A2L	blue	0.353616	9.69466e-06	-0.242742	0.00285592
AFF2	blue	0.329259	4.12799e-05	-0.273733	0.000730264
PLPPR3	blue	0.301659	0.000184983	-0.33414	3.11763e-05
CHRM5	blue	0.288146	0.000365895	-0.193356	0.0181436
PTPRG	blue	0.210716	0.00989494	-0.228858	0.00499431
TGFA	blue	0.301811	0.000183534	-0.247911	0.00230073
TNF	blue	0.247361	0.00235474	-0.190149	0.0201923
CDH24	blue	0.267929	0.000954638	-0.238658	0.00337726
ASNS	blue	0.219203	0.00723286	-0.292918	0.000288677
FSTL3	blue	0.221557	0.00661736	-0.237413	0.00355241
APOBEC3C	blue	-0.207509	0.0111063	0.248328	0.00226056
KLHL25	blue	0.208398	0.010758	-0.177566	0.0302762
ATP6V1C2	blue	0.261346	0.00128456	-0.16465	0.0447929
CNIH3	blue	0.262494	0.00122039	-0.280776	0.000523398
LIN7A	blue	0.238879	0.00334697	-0.2431	0.00281389
RGS3	blue	0.192544	0.0186449	-0.202726	0.0131551
CHRNB1	blue	0.305842	0.000148756	-0.274266	0.000712322
MLNR	blue	0.227803	0.00520441	-0.193988	0.0177616
WFIKKN1	blue	0.251429	0.00198087	-0.188746	0.0211497
AC099489.1	blue	0.255026	0.00169621	-0.222322	0.00642785
KIRREL3	blue	0.232971	0.00424605	-0.182762	0.0256854
NTNG2	blue	0.339521	2.27527e-05	-0.366009	4.42409e-06
TENT5C	blue	0.19465	0.0173694	-0.162407	0.0478286
WWC2	blue	0.30192	0.000182504	-0.214243	0.00869855
PRR15	blue	0.180061	0.0279914	-0.207619	0.0110626
DPY19L2	blue	0.279429	0.000558212	-0.254745	0.001717
CST7	blue	0.281023	0.000517238	-0.254102	0.0017655
KIF26A	blue	0.310646	0.000115343	-0.242688	0.00286231
BLID	blue	0.339253	2.31164e-05	-0.308986	0.000125999
ZNF385C	blue	0.318349	7.60065e-05	-0.264169	0.00113208
SERINC5	blue	0.422007	8.30315e-08	-0.322279	6.11659e-05
SSTR2	blue	0.277044	0.000625124	-0.209994	0.010157
ARHGAP10	blue	0.277387	0.00061507	-0.210116	0.0101122
C11orf97	blue	0.173832	0.0339899	-0.179868	0.028163
NDST2	blue	0.292864	0.000289459	-0.269677	0.000881182
ZNF77	blue	0.252113	0.00192361	-0.249432	0.00215708
ELANE	blue	0.374601	2.5188e-06	-0.341203	2.05945e-05
TBC1D2B	blue	0.241196	0.00304403	-0.286574	0.000395256
TMX4	blue	0.303404	0.000168977	-0.202597	0.0132144
M1AP	blue	0.277985	0.000597884	-0.267209	0.000986515
TARM1	blue	0.369719	3.47576e-06	-0.30393	0.000164406
PPIB	blue	0.25291	0.00185878	-0.191414	0.0193617
TEKT2	blue	0.241393	0.00301944	-0.275969	0.000657614
ZNF711	blue	0.276279	0.000648089	-0.271583	0.000807045
SERPINB6	blue	-0.260639	0.00132555	0.202674	0.0131789
PCBP3	blue	0.355989	8.36361e-06	-0.293189	0.000284782
RAB5B	blue	0.282176	0.000489354	-0.233621	0.00413756
CLDN12	blue	0.210566	0.00994859	-0.19458	0.0174107
RFX8	blue	0.281091	0.000515564	-0.287797	0.000372235
EPHX1	blue	0.186831	0.0225202	-0.198124	0.0154307
PDIA4	blue	0.247112	0.00237963	-0.207438	0.0111345
STOX2	blue	0.203249	0.0129159	-0.163141	0.0468167
IRX3	blue	0.216501	0.0080014	-0.192003	0.0189848
P4HB	blue	0.172108	0.0358315	-0.167043	0.0417322
HGF	blue	0.259139	0.00141656	-0.218338	0.00747158
IFT122	blue	0.178001	0.0298664	-0.236488	0.00368781
ANAPC16	blue	-0.261559	0.00127244	0.257612	0.00151503
AUTS2	blue	0.351798	1.08477e-05	-0.294439	0.000267438
FAM114A1	blue	0.18217	0.0261764	-0.170245	0.0379139
ORMDL3	blue	0.162719	0.0473962	-0.180143	0.0279187
PDIA6	blue	0.201122	0.0139125	-0.188317	0.0214505
SAMD11	blue	0.41296	1.6599e-07	-0.330048	3.94608e-05
MXRA7	blue	0.207106	0.0112673	-0.188394	0.0213966
RGS9BP	blue	0.380412	1.7049e-06	-0.333724	3.19371e-05
AZU1	blue	0.216722	0.00793595	-0.194714	0.017332
IRX5	blue	0.164929	0.0444266	-0.21443	0.00863884
TBX1	blue	0.287708	0.000373858	-0.284529	0.000436708
NDST3	blue	0.373634	2.68582e-06	-0.288825	0.000353839
GABRE	blue	0.263434	0.00117006	-0.2619	0.00125323
C9orf43	blue	0.209033	0.010515	-0.197253	0.0158983
TSPOAP1	blue	0.239499	0.00326333	-0.268977	0.000909948
SAMD15	blue	0.193473	0.0180722	-0.181029	0.0271459
PLXNB1	blue	0.324124	5.51791e-05	-0.367797	3.94004e-06
PNRC2	blue	-0.175961	0.0318274	0.211467	0.00962855
AMIGO1	blue	0.296187	0.000244815	-0.279195	0.000564464
COL23A1	blue	0.297781	0.000225755	-0.293535	0.000279876
EMILIN1	blue	0.165027	0.044298	-0.189109	0.0208986
NANOS1	blue	0.199894	0.0145179	-0.161098	0.049678
MAP6D1	blue	0.34942	1.2552e-05	-0.307701	0.000134875
PRDX4	blue	-0.177918	0.0299444	0.202242	0.0133796
CSF3R	blue	0.280821	0.000522265	-0.330666	3.80901e-05
LGR4	blue	0.181894	0.0264086	-0.183844	0.0248086
COQ10A	blue	0.213372	0.00898123	-0.282367	0.000484885
DHRS11	blue	0.22759	0.00524771	-0.235349	0.00386097
GAREM1	blue	0.381585	1.5743e-06	-0.201111	0.0139176
DOC2A	blue	0.186295	0.0229165	-0.2537	0.00179649
YPEL1	blue	0.261117	0.00129771	-0.211938	0.00946493
IL15RA	blue	-0.2539	0.00178099	0.198189	0.0153967
MPO	blue	0.38544	1.20891e-06	-0.387508	1.04778e-06
RGCC	blue	0.232087	0.00439779	-0.212107	0.00940686
ROPN1L	blue	0.197588	0.0157168	-0.169625	0.0386292
HRH4	blue	0.25452	0.00173386	-0.203377	0.0128578
ZNF219	blue	0.188419	0.0213789	-0.323825	5.61104e-05
TWIST1	blue	0.436007	2.72915e-08	-0.289788	0.000337393
MEGF6	blue	0.24593	0.00250078	-0.296088	0.000246048
CALR	blue	0.337819	2.51522e-05	-0.329269	4.1256e-05
RASAL2	blue	0.164911	0.0444491	-0.248132	0.00227938
CTSF	blue	0.202708	0.0131633	-0.212746	0.00918958
TDRD9	blue	0.382394	1.48981e-06	-0.310629	0.000115449
PDE3B	blue	0.29969	0.000204746	-0.255321	0.00167459
COLGALT2	blue	0.191628	0.019224	-0.198532	0.0152159
MMP2	blue	0.294652	0.000264575	-0.270026	0.000867175
RNF145	blue	-0.253819	0.00178727	0.245549	0.00254098
ASIC1	blue	0.256931	0.00156098	-0.203269	0.0129066
CORO2B	blue	0.254831	0.00171058	-0.230656	0.00465386
MYRFL	blue	0.211695	0.00954901	-0.194786	0.0172894
ZNF57	blue	0.216585	0.00797672	-0.186212	0.0229785
VEGFA	blue	0.18818	0.021547	-0.212218	0.0093685
PDPN	blue	0.253111	0.00184276	-0.195507	0.0168722
CITED2	blue	0.277163	0.000621607	-0.313237	0.000100369
HEXIM1	blue	-0.294541	0.000266062	0.255845	0.00163679
PCSK4	blue	0.177418	0.0304165	-0.176507	0.0312928
PTCH1	blue	0.202545	0.0132387	-0.162413	0.0478191
CTDP1	blue	0.217145	0.00781191	-0.183537	0.0250553
RTN4R	blue	0.221286	0.00668597	-0.297396	0.000230234
AGAP9	blue	0.265182	0.00108152	-0.261716	0.00126354
EBF3	blue	0.222252	0.00644484	-0.16238	0.047865
RD3L	blue	0.385348	1.21661e-06	-0.321791	6.28487e-05
USP41	blue	0.27743	0.000613815	-0.28899	0.000350974
CALML4	blue	0.172289	0.0356339	-0.2026	0.0132129
GXYLT2	blue	0.31539	8.93307e-05	-0.160993	0.0498278
RASL12	blue	0.345136	1.62767e-05	-0.288263	0.000363789
ZFHX3	blue	0.281579	0.000503615	-0.229397	0.00488999
STXBP1	blue	0.217675	0.00765918	-0.193476	0.0180707
SLC35C2	blue	0.209022	0.0105195	-0.262959	0.00119526
MRC2	blue	0.28921	0.00034718	-0.278751	0.000576531
P2RY8	blue	0.284663	0.000433875	-0.21324	0.00902486
CERS1	blue	0.210124	0.0101094	-0.222307	0.00643138
WT1	blue	0.223426	0.00616244	-0.243994	0.00271131
CERS4	blue	0.258876	0.00143313	-0.273758	0.000729439
RAB44	blue	0.260106	0.00135727	-0.304738	0.000157612
GRASP	blue	0.161476	0.0491378	-0.161796	0.0486843
CYTL1	blue	0.316865	8.24382e-05	-0.318664	7.4703e-05
MICALL2	blue	0.212421	0.00929962	-0.352128	1.06295e-05
GAS8	blue	0.178639	0.0292748	-0.259589	0.0013887
SLC39A11	blue	0.303761	0.000165859	-0.268513	0.000929516
GPR153	blue	0.291478	0.000310223	-0.270495	0.000848644
GNB1L	blue	0.289038	0.000350137	-0.351905	1.0776e-05
RILPL1	blue	0.301133	0.000190087	-0.244095	0.00269993
SUMO3	blue	-0.195992	0.0165971	0.208282	0.0108028
CD300A	brown	-0.240471	0.00313611	0.238749	0.00336471
ATP6V1A	brown	-0.1665	0.0424109	0.224983	0.005805
CUEDC1	brown	-0.205532	0.0119163	0.177501	0.0303374
SMN1	brown	0.22266	0.00634547	-0.18284	0.0256219
PAK1	brown	-0.169943	0.0382608	0.187488	0.0220414
CTH	brown	0.242654	0.00286634	-0.202217	0.0133912
EMID1	brown	0.164651	0.0447906	-0.167933	0.0406408
PARD6G	brown	0.28498	0.000427225	-0.216903	0.00788275
HTATIP2	brown	-0.243444	0.00277402	0.191137	0.0195409
DHRS9	brown	-0.198319	0.0153278	0.205629	0.0118755
SEC23B	brown	-0.20621	0.0116329	0.21932	0.00720114
RUBCN	brown	-0.205022	0.0121335	0.166849	0.0419735
ACCS	brown	0.226441	0.00548703	-0.3036	0.000167254
SELPLG	brown	-0.280616	0.00052743	0.175006	0.0327828
ZNF114	brown	0.32893	4.20624e-05	-0.181208	0.0269916
WDFY3	brown	0.223384	0.00617238	-0.177066	0.0307522
PPM1H	brown	0.277039	0.000625264	-0.235681	0.00380976
TM7SF3	brown	0.218772	0.007351	-0.16911	0.0392321
ACSL6	brown	0.259411	0.00139969	-0.21389	0.00881222
GKAP1	brown	0.275667	0.000667023	-0.164188	0.0454036
IDH3A	brown	-0.202831	0.0131066	0.26255	0.00121735
WDR49	brown	-0.264805	0.00110008	0.1746	0.0331959
PLXNA1	brown	-0.206496	0.0115151	0.201558	0.0137029
CDC42EP3	brown	-0.204407	0.0123998	0.188145	0.0215716
JPH4	brown	-0.269046	0.000907097	0.207929	0.0109404
BLNK	brown	-0.178877	0.0290565	0.192426	0.0187184
S100A4	brown	-0.220383	0.00691836	0.17928	0.0286901
DNASE1L1	brown	-0.333717	3.19501e-05	0.207992	0.0109158
BIN2	brown	-0.232582	0.0043123	0.182185	0.0261644
RNPEP	brown	-0.18071	0.0274219	0.206354	0.0115732
SH2B3	brown	-0.201779	0.0135976	0.239541	0.00325781
CDR2	brown	0.233346	0.00418311	-0.205832	0.0117901
ZNF273	brown	0.233755	0.00411541	-0.237034	0.00360744
TRAF3	brown	-0.163983	0.0456773	0.181956	0.0263559
BLOC1S2	brown	-0.214326	0.00867203	0.227159	0.00533637
C19orf81	brown	0.226602	0.00545297	-0.162077	0.0482892
RCAN1	brown	-0.16103	0.0497748	0.229423	0.00488494
TRIM6	brown	0.293593	0.000279069	-0.278517	0.000582984
ZNF20	brown	0.267936	0.000954355	-0.209947	0.0101743
PLEKHA5	brown	0.300125	0.000200222	-0.19748	0.0157755
PTPN1	brown	-0.27143	0.000812757	0.306086	0.000146859
RMND5B	brown	-0.228643	0.00503642	0.26704	0.000994142
FAT2	brown	0.195212	0.0170419	-0.189267	0.0207899
MANSC1	brown	-0.172847	0.0350322	0.189656	0.020525
KCTD15	brown	0.264305	0.00112518	-0.239375	0.00327988
CDK14	brown	0.248564	0.00223807	-0.190424	0.0200092
HHIP	brown	0.271631	0.000805227	-0.178059	0.0298124
ARF3	brown	-0.205155	0.0120763	0.207341	0.011173
AC093323.1	brown	0.228969	0.00497265	-0.245311	0.00256642
TLN1	brown	-0.196036	0.0165719	0.210672	0.00991054
MYB	brown	0.274735	0.000696855	-0.256783	0.00157108
CASP6	brown	0.23569	0.0038084	-0.177267	0.0305597
NRGN	brown	-0.225845	0.00561515	0.185437	0.0235643
HMGA1	brown	-0.191943	0.019023	0.202902	0.013074
RAB29	brown	-0.260836	0.00131404	0.202633	0.0131976
HS3ST3B1	brown	0.234294	0.00402782	-0.265697	0.00105663
MFSD2A	brown	-0.175449	0.0323364	0.192529	0.018654
TRIM24	brown	0.305351	0.000152633	-0.222728	0.00632905
SERPINI2	brown	-0.241598	0.00299405	0.168555	0.0398917
LST1	brown	-0.192038	0.0189629	0.161342	0.0493282
SEMA4D	brown	-0.164486	0.0450084	0.200446	0.0142428
VENTX	brown	-0.191806	0.0191099	0.185162	0.023775
KIF16B	brown	-0.252097	0.00192498	0.212619	0.00923243
GLUD1	brown	-0.201511	0.0137255	0.174208	0.0335994
ALS2	brown	0.168848	0.0395424	-0.20254	0.013241
EMB	brown	-0.160969	0.0498625	0.218248	0.00749666
KCNMB1	brown	-0.251403	0.00198311	0.229134	0.00494059
KIAA0930	brown	-0.204413	0.0123974	0.234689	0.00396453
HLA-DMA	brown	-0.245119	0.00258707	0.211131	0.009747
MTFP1	brown	-0.255701	0.0016471	0.227986	0.00516725
HIP1	brown	-0.293028	0.000287082	0.272617	0.000769231
MR1	brown	-0.212647	0.00922294	0.181664	0.0266024
LAPTM5	brown	-0.166742	0.0421074	0.173311	0.0345374
RPGR	brown	0.273471	0.000739247	-0.209859	0.0102066
SH3YL1	brown	0.253334	0.00182514	-0.275337	0.000677453
CCDC57	brown	0.281617	0.000502694	-0.223289	0.00619478
DESI1	brown	-0.312569	0.000104047	0.278083	0.000595116
DDIT4	brown	-0.214417	0.0086428	0.243684	0.00274654
CD74	brown	-0.21821	0.00750726	0.188896	0.0210459
CCDC102A	brown	-0.267736	0.000963096	0.214823	0.00851453
ZNF107	brown	0.198319	0.0153282	-0.190881	0.0197083
PLD1	brown	0.3025	0.000177101	-0.220388	0.00691692
SH3BP2	brown	-0.209101	0.0104895	0.166113	0.0429004
PREX1	brown	-0.163977	0.0456859	0.223332	0.00618468
C16orf96	brown	0.170004	0.0381908	-0.193112	0.0182928
ZBTB38	brown	-0.231726	0.00446127	0.196409	0.0163627
CDH26	brown	0.2861	0.000404519	-0.311869	0.000108032
ITM2A	brown	0.192535	0.0186504	-0.172295	0.0356273
RHOBTB2	brown	-0.334331	3.08332e-05	0.347894	1.37751e-05
INO80C	brown	0.165609	0.0435441	-0.194183	0.0176456
SORL1	brown	0.285065	0.00042547	-0.211572	0.00959185
ACSM3	brown	0.168088	0.0404529	-0.275374	0.000676264
SNX2	brown	-0.177531	0.0303094	0.177258	0.0305684
CD58	brown	0.204675	0.0122834	-0.242795	0.00284971
STK10	brown	-0.272627	0.00076887	0.300669	0.00019469
MAX	brown	0.270999	0.000829131	-0.202253	0.0133742
LYN	brown	-0.191032	0.0196094	0.187015	0.0223849
RAB3D	brown	-0.1914	0.0193709	0.198712	0.0151224
DEPDC7	brown	0.254719	0.00171895	-0.291433	0.000310908
HIP1R	brown	0.242368	0.00290049	-0.177445	0.0303905
CORO1C	brown	-0.206386	0.01156	0.204611	0.0123109
TFEB	brown	-0.263074	0.00118913	0.226641	0.00544485
LILRB4	brown	-0.227805	0.00520393	0.230624	0.00465964
MPP7	brown	-0.162413	0.0478191	0.182988	0.0255004
PEA15	brown	-0.223014	0.00626026	0.167739	0.0408764
FAM151A	brown	0.213917	0.00880349	-0.218692	0.00737305
TMPRSS9	brown	0.21507	0.00843734	-0.199914	0.0145078
DUSP7	brown	-0.337218	2.60557e-05	0.329188	4.14473e-05
RHOBTB3	brown	0.268834	0.000915953	-0.21253	0.0092624
NRBP2	brown	-0.276292	0.000647684	0.16904	0.0393145
RPGRIP1L	brown	0.189201	0.0208354	-0.166928	0.0418754
NXPE3	brown	-0.162299	0.0479791	0.192934	0.0184023
REEP5	brown	0.25359	0.00180502	-0.240344	0.00315242
HNRNPA1L2	brown	0.195673	0.0167775	-0.173712	0.0341151
CAPNS2	brown	0.221182	0.00671241	-0.280038	0.000542204
PDLIM2	brown	-0.252869	0.00186209	0.189531	0.0206093
TCF4	brown	-0.187688	0.0218979	0.197727	0.0156425
DPYSL2	brown	-0.228864	0.00499312	0.2297	0.00483219
AGPAT3	brown	-0.260096	0.00135789	0.246206	0.002472
IL12RB1	brown	-0.326058	4.94953e-05	0.266115	0.00103681
PDE7B	brown	-0.226746	0.00542255	0.252684	0.00187694
MAP3K1	brown	0.30779	0.000134242	-0.309634	0.000121738
RPUSD3	brown	0.194268	0.0175949	-0.208155	0.0108521
SORT1	brown	-0.227269	0.00531362	0.180099	0.0279575
ARHGAP30	brown	-0.250748	0.0020395	0.201168	0.01389
CAP1	brown	-0.29851	0.000217511	0.273475	0.000739133
MYO1E	brown	-0.166826	0.0420032	0.205507	0.0119268
HSDL1	brown	0.370351	3.33482e-06	-0.263186	0.00118319
TIGAR	brown	-0.167309	0.0414038	0.185011	0.0238921
PACSIN1	brown	-0.21922	0.00722815	0.19776	0.0156246
ANXA4	brown	-0.222939	0.00627824	0.16925	0.0390679
KCTD1	brown	0.273857	0.000726055	-0.191011	0.0196233
ODF3L1	brown	-0.196518	0.0163024	0.188249	0.0214982
BEND3	brown	0.328586	4.28936e-05	-0.189441	0.0206707
FAM81A	brown	-0.1683	0.0401966	0.206436	0.0115396
CD4	brown	-0.215802	0.00821195	0.171592	0.0363984
ITGAL	brown	-0.228335	0.00509751	0.203144	0.0129636
KDM5B	brown	0.331797	3.56955e-05	-0.297062	0.000234182
CIDEB	brown	-0.211466	0.00962895	0.168865	0.0395227
SLC14A1	brown	0.226373	0.0055016	-0.207778	0.0109996
ZNF138	brown	0.301289	0.000188562	-0.211005	0.00979177
CENPJ	brown	0.216313	0.00805773	-0.246634	0.00242794
ECE1	brown	-0.255907	0.00163236	0.2546	0.00172785
BCL2L11	brown	-0.215895	0.00818352	0.172358	0.035559
SH3TC1	brown	-0.28801	0.00036836	0.231062	0.00457989
SCCPDH	brown	0.280062	0.000541598	-0.263428	0.00117037
NECTIN1	brown	0.276561	0.000639542	-0.203807	0.0126648
KIZ	brown	0.213412	0.00896818	-0.176347	0.0314488
ACOT2	brown	-0.26548	0.00106704	0.24141	0.00301732
CLCN5	brown	-0.30786	0.000133752	0.298924	0.000212943
ITPKA	brown	0.207342	0.0111728	-0.285342	0.00041976
CHD3	brown	-0.201687	0.0136412	0.233836	0.00410223
RAB7B	brown	0.167816	0.0407819	-0.24075	0.00310042
FKBP5	brown	-0.199638	0.0146467	0.184714	0.0241222
CASTOR2	brown	0.255085	0.00169185	-0.26621	0.00103231
BTBD11	brown	0.308574	0.000128788	-0.190983	0.0196414
PLCXD1	brown	-0.201408	0.0137745	0.17114	0.0369011
SCART1	brown	0.196802	0.016145	-0.189449	0.0206652
TNS3	brown	-0.236202	0.00373061	0.194405	0.0175137
RUFY3	brown	0.279685	0.000551429	-0.230844	0.00461943
MPZL3	brown	-0.217896	0.00759616	0.281293	0.000510581
PLBD2	brown	-0.24297	0.00282908	0.178643	0.0292711
NEK6	brown	-0.169086	0.0392607	0.199671	0.01463
TMEM109	brown	-0.240864	0.00308594	0.242999	0.0028257
HIVEP3	brown	-0.219737	0.00708899	0.242853	0.00284278
C12orf71	brown	0.203685	0.0127192	-0.16466	0.0447792
MTMR1	brown	-0.170777	0.0373091	0.224815	0.00584264
METTL7B	brown	-0.238142	0.00344891	0.212058	0.00942343
IL6R	brown	-0.200121	0.0144044	0.250301	0.0020788
BDH1	brown	0.212294	0.00934287	-0.258142	0.00148022
VPS37C	brown	-0.228856	0.00499481	0.175495	0.0322906
IRF8	brown	-0.19018	0.020172	0.194294	0.0175791
GNGT2	brown	-0.217093	0.00782719	0.185717	0.0233512
RASA3	brown	-0.235655	0.00381371	0.169019	0.0393404
TRAF3IP2	brown	0.180358	0.0277293	-0.169342	0.03896
ANKRD27	brown	0.316475	8.42101e-05	-0.226752	0.00542132
GPR132	brown	-0.258823	0.00143649	0.191706	0.0191743
HTR7	brown	-0.174622	0.0331736	0.175248	0.032539
ZNF439	brown	0.28222	0.000488328	-0.265603	0.0010611
DENND6B	green	-0.316592	8.36762e-05	0.166832	0.0419946
CSRP1	green	-0.376945	2.1538e-06	0.271741	0.000801151
UCP2	green	-0.32057	6.72509e-05	0.222645	0.00634903
NUP210	green	-0.25047	0.00206382	0.277453	0.000613147
FERMT3	green	-0.383929	1.34134e-06	0.248384	0.00225514
RAB3A	green	-0.246174	0.0024753	0.175201	0.0325861
FAM53B	green	-0.229859	0.00480217	0.195671	0.0167786
BAK1	green	-0.311603	0.000109582	0.191027	0.0196125
PRR7	green	-0.212784	0.00917677	0.189496	0.0206337
PNPLA6	green	-0.283252	0.000464583	0.191867	0.0190712
SIGMAR1	green	-0.290709	0.000322317	0.229271	0.00491411
FAM207A	green	-0.315035	9.10695e-05	0.214614	0.00858038
TOMM40L	green	-0.301233	0.000189105	0.195991	0.0165975
AL365205.1	green	-0.275434	0.00067436	0.219852	0.00705828
TGFB1	green	-0.306327	0.000145009	0.269368	0.00089379
PARVB	green	-0.348627	1.31737e-05	0.302271	0.000179218
TUBG2	green	-0.224795	0.00584716	0.206629	0.0114604
ARMC12	green	-0.269553	0.000886222	0.223782	0.0060791
RAC2	green	-0.303677	0.000166586	0.225454	0.00570048
SREBF1	green	-0.218848	0.00732989	0.197801	0.0156028
C7orf50	green	-0.254018	0.00177199	0.209192	0.0104552
KCNAB2	green	-0.224318	0.00595544	0.168536	0.0399134
SMC5	green	0.326952	4.70597e-05	-0.219939	0.00703536
STK26	green	0.379856	1.7704e-06	-0.26895	0.000911075
ABCD1	green	-0.264621	0.00110927	0.191519	0.0192942
NRM	green	-0.190463	0.0199835	0.163564	0.0462413
CANX	green	0.324021	5.54985e-05	-0.165307	0.0439343
SLC48A1	green	-0.233206	0.00420649	0.179924	0.0281126
KCTD17	green	-0.314854	9.19692e-05	0.228419	0.00508078
MFNG	green	-0.336161	2.77176e-05	0.234645	0.0039716
TICAM1	green	-0.235556	0.0038289	0.177524	0.0303152
CYTH4	green	-0.278235	0.000590829	0.212877	0.00914563
SORBS3	green	-0.222084	0.00648624	0.209878	0.0101996
PTPN6	green	-0.282925	0.000472004	0.188908	0.0210377
C20orf27	green	-0.190698	0.0198282	0.177742	0.0301096
MAP3K11	green	-0.281338	0.000509492	0.161176	0.0495655
SIPA1	green	-0.30326	0.000170243	0.215561	0.00828534
LSP1	green	-0.274151	0.000716146	0.309738	0.000121066
TCTA	green	-0.375219	2.41718e-06	0.242482	0.00288684
ST6GALNAC4	green	-0.269185	0.00090133	0.235016	0.00391295
FBXW4	green	-0.307701	0.000134877	0.236641	0.00366513
SFXN3	green	-0.362974	5.37769e-06	0.212254	0.00935633
ARHGAP4	green	-0.317935	7.77516e-05	0.165143	0.0441471
NCOR2	green	-0.225934	0.00559578	0.211253	0.00970381
PFKL	green	-0.309848	0.000120354	0.169291	0.0390196
ITPK1	green	-0.265941	0.001045	0.214725	0.00854548
ITPR2	green	0.196467	0.0163307	-0.183519	0.0250694
HDAC11	green	-0.264238	0.00112857	0.188929	0.0210229
SASH3	green	-0.172239	0.0356877	0.197144	0.0159575
SH3BP1	green	-0.274217	0.000713957	0.180692	0.0274377
TRAP1	green	-0.213781	0.00884767	0.176238	0.0315553
F12	green	-0.250551	0.0020567	0.204232	0.0124768
ATP13A2	green	-0.336145	2.77439e-05	0.293412	0.000281614
HLX	green	-0.262467	0.00122189	0.164061	0.0455736
CSK	green	-0.292086	0.000300939	0.240537	0.00312762
RARG	green	-0.269744	0.0008785	0.20242	0.0132965
EFHD2	green	-0.195908	0.016644	0.174085	0.0337271
GALNT1	green	0.316681	8.3271e-05	-0.241862	0.00296174
CBWD6	green	0.224216	0.00597876	-0.165894	0.0431792
UNC93B1	green	-0.252449	0.00189602	0.195696	0.0167643
WAS	green	-0.267562	0.000970763	0.199972	0.0144789
ARFGEF1	green	0.280848	0.000521593	-0.227113	0.00534586
PPP1R18	green	-0.252019	0.0019314	0.218483	0.00743101
MCM5	green	-0.212435	0.00929478	0.207245	0.0112113
SELENOW	green	-0.264932	0.0010938	0.168925	0.0394508
GRK6	green	-0.306336	0.000144941	0.254396	0.00174317
ARHGAP45	green	-0.277695	0.000606148	0.162475	0.0477333
BCKDK	green	-0.349889	1.21968e-05	0.197545	0.0157401
TASP1	green	0.241557	0.00299911	-0.190204	0.0201555
G6PD	green	-0.287243	0.000382502	0.235441	0.00384663
LARP1B	green	0.32622	4.90472e-05	-0.207789	0.0109954
CCND3	green	-0.33849	2.41792e-05	0.27889	0.000572714
GMCL1	green	0.35198	1.07264e-05	-0.166721	0.0421338
HELZ2	magenta	-0.211325	0.00967834	0.197685	0.0156648
APOBEC3G	magenta	-0.225072	0.00578514	0.167228	0.0415035
TRNP1	magenta	-0.167018	0.0417642	0.199761	0.0145846
CLIP4	magenta	-0.165186	0.044091	0.207529	0.0110983
MX1	magenta	-0.167203	0.0415349	0.181654	0.0266112
OAS2	magenta	-0.184545	0.024254	0.178925	0.0290129
IGF2BP3	magenta	-0.270201	0.000860208	0.233344	0.00418342
SRC	magenta	-0.28225	0.000487617	0.207066	0.0112832
IFIT5	magenta	-0.191283	0.0194465	0.222631	0.00635246
LAMA3	magenta	-0.197643	0.0156876	0.197057	0.016005
FAM168A	magenta	-0.21911	0.00725811	0.183863	0.0247938
RTP4	magenta	-0.203716	0.0127055	0.186423	0.0228211
GLUD2	pink	-0.27594	0.000658516	0.170674	0.0374261
GDAP1	pink	-0.287548	0.000376821	0.226864	0.00539797
AHCYL1	pink	-0.248489	0.00224513	0.273178	0.000749409
C6orf89	pink	-0.245642	0.00253112	0.263841	0.00114889
FARP2	pink	-0.224276	0.00596505	0.208009	0.0109092
STARD4	pink	-0.182096	0.0262387	0.168602	0.0398344
MTMR12	pink	-0.237842	0.00349112	0.223468	0.00615255
CRISPLD1	pink	-0.170672	0.0374277	0.178212	0.02967
ACSL5	pink	-0.238441	0.00340725	0.205967	0.0117337
LPCAT3	pink	-0.300177	0.000199685	0.279999	0.000543234
VWA5A	pink	-0.24101	0.00306737	0.228167	0.00513098
MMRN1	pink	-0.199792	0.014569	0.191551	0.0192737
KLHL12	pink	-0.27362	0.000734153	0.18266	0.0257693
SMAD3	pink	-0.288341	0.000362395	0.288477	0.000359975
CAVIN2	pink	-0.180587	0.0275294	0.172057	0.0358865
CARMIL1	pink	-0.188755	0.0211439	0.216614	0.00796807
GSKIP	pink	-0.172017	0.0359308	0.20693	0.0113381
KBTBD8	pink	-0.322113	6.17351e-05	0.326933	4.711e-05
CASP10	pink	-0.259704	0.00138165	0.18172	0.0265552
CHCHD10	purple	-0.287699	0.000374038	0.208392	0.0107604
ASB2	purple	-0.238501	0.00339896	0.211315	0.00968179
PARP3	purple	-0.362102	5.68563e-06	0.239321	0.00328724
AKR1B1	purple	-0.268695	0.000921817	0.216752	0.00792722
ABHD11	purple	-0.273142	0.000750692	0.194975	0.0171794
BAG3	purple	-0.235641	0.00381596	0.203501	0.0128021
IRAK1	purple	-0.293532	0.000279916	0.226499	0.00547486
CENPB	purple	-0.226555	0.00546298	0.168326	0.040165
ULBP3	purple	-0.225357	0.00572189	0.239314	0.00328807
SDHA	purple	-0.369463	3.5346e-06	0.330753	3.79011e-05
ATP6V0E2	purple	-0.276541	0.000640146	0.234216	0.00404031
CBR1	purple	-0.439147	2.11165e-08	0.35707	7.8163e-06
PMM1	purple	-0.241729	0.00297796	0.192077	0.0189384
MEF2C	red	-0.173809	0.0340141	0.19563	0.0168021
ADM5	red	0.191031	0.0196099	-0.173669	0.0341611
CRACR2B	red	0.208856	0.0105823	-0.248909	0.00220556
ARL6IP5	red	-0.282526	0.000481171	0.288335	0.000362502
SLC4A7	red	0.247373	0.00235353	-0.178106	0.0297683
EFR3A	red	-0.168971	0.0393964	0.182215	0.0261387
CHMP3	red	-0.1758	0.031987	0.224148	0.00599435
ARMC5	red	0.225633	0.00566127	-0.161904	0.0485325
EXOC8	red	-0.223132	0.00623209	0.25386	0.00178414
DNAJC10	red	-0.194467	0.0174769	0.247393	0.00235154
ELK3	red	-0.161922	0.0485069	0.180729	0.0274056
NAB2	red	0.180963	0.0272022	-0.186996	0.0223986
PRSS57	red	0.207458	0.0111266	-0.242521	0.00288214
ZNF497	red	0.166706	0.0421531	-0.238651	0.00337819
CRELD1	red	0.165006	0.0443255	-0.269872	0.000873347
TRIM44	red	-0.179999	0.0280462	0.237718	0.00350881
NDFIP1	red	-0.289719	0.000338541	0.241951	0.00295088
CLEC11A	red	0.267396	0.000978145	-0.271482	0.000810798
SLC25A29	red	0.196412	0.0163611	-0.374075	2.60833e-06
PANX1	red	-0.222388	0.00641161	0.176952	0.0308619
SYTL4	yellow	-0.23153	0.00449594	0.162938	0.0470939
INPP5F	yellow	-0.255938	0.00163014	0.185446	0.0235577
CALCRL	yellow	-0.276351	0.00064589	0.170518	0.0376024
FAM83G	yellow	-0.294546	0.000265997	0.187988	0.0216832
PTP4A3	yellow	-0.327261	4.62438e-05	0.208508	0.0107154
HOPX	yellow	-0.180065	0.0279881	0.197614	0.0157033
PHACTR1	yellow	-0.167087	0.0416774	0.210414	0.0100038
RAB27B	yellow	-0.215966	0.00816206	0.196963	0.0160568
ETS2	yellow	-0.337219	2.60542e-05	0.170666	0.037435
SESN1	yellow	-0.22564	0.00565975	0.233066	0.00423009
IL2RA	yellow	-0.226238	0.00553052	0.22495	0.00581241
ZMIZ1	yellow	-0.218761	0.00735409	0.218042	0.00755487
SFMBT1	yellow	0.208656	0.0106586	-0.161543	0.0490428
LRMDA	yellow	0.202733	0.0131515	-0.186003	0.0231355
SLC2A5	yellow	-0.275524	0.000671526	0.218904	0.00731456
ANGEL1	yellow	-0.21924	0.00722287	0.192547	0.018643
PTK2	yellow	-0.208687	0.0106468	0.184398	0.02437
VAV3	yellow	-0.180333	0.0277512	0.167384	0.0413111
SLC2A8	yellow	-0.208929	0.0105544	0.191574	0.0192589
ZNF275	yellow	-0.212166	0.0093865	0.184137	0.024576
FHL1	yellow	-0.211233	0.00971071	0.232611	0.00430729
KLRG1	yellow	-0.182701	0.0257356	0.179085	0.0288673
RECK	yellow	-0.176316	0.031479	0.239615	0.00324798
UST	yellow	-0.270844	0.000835073	0.183738	0.0248932

## Sheet: Table4
TABLE S4: The detailed genes screened from univariate Cox regression analysis.
id	HR	HR.95L	HR.95H	pvalue
PTGDS	0.993202	0.98386	1.00263	0.157161
ROPN1L	0.90012	0.778121	1.04125	0.15676
P4HB	0.99793	0.995227	1.00064	0.13428
SLCO2A1	0.734981	0.49762	1.08556	0.121771
TENT5C	0.982731	0.962147	1.00376	0.10676
EMILIN1	0.983752	0.964574	1.00331	0.102934
PDPN	0.864521	0.727281	1.02766	0.0988174
ELL3	0.51159	0.231432	1.13089	0.0977151
PTCH1	0.807068	0.630093	1.03375	0.0896684
GXYLT2	0.906659	0.810356	1.01441	0.0872097
EBF3	0.891102	0.781368	1.01625	0.0855098
MXRA7	0.889024	0.77763	1.01638	0.08504
DCLK2	0.832309	0.676031	1.02471	0.0836515
BCL2L10	0.919013	0.835205	1.01123	0.0834422
OLIG2	0.88678	0.774621	1.01518	0.0815779
ARMC5	0.971615	0.940877	1.00336	0.0791605
PCSK4	0.877683	0.759542	1.0142	0.0769236
GRASP	0.981307	0.961308	1.00172	0.0724766
CTSW	0.998371	0.996597	1.00015	0.0722344
OGDHL	0.738927	0.531793	1.02674	0.0714288
CTSF	0.96154	0.921521	1.0033	0.0705786
ORMDL3	0.944714	0.888379	1.00462	0.0698294
FAM114A1	0.814817	0.653256	1.01633	0.0693296
ASIC1	0.80112	0.632074	1.01538	0.0666884
PDIA6	0.983112	0.965412	1.00114	0.0661576
CD3D	0.983609	0.966484	1.00104	0.0651431
DNAAF3	0.701392	0.481152	1.02244	0.0651035
MYRFL	0.603504	0.35335	1.03076	0.0644507
SLC26A9	0.620843	0.374702	1.02867	0.0642804
MANF	0.982171	0.963717	1.00098	0.0630481
STXBP1	0.892748	0.792524	1.00565	0.0618595
KLHL25	0.608582	0.361586	1.0243	0.061541
ABHD2	1.01657	0.999237	1.03419	0.061075
FBXO10	0.786288	0.611688	1.01073	0.0605624
ASS1	0.934943	0.872058	1.00236	0.0582872
GABRE	0.981282	0.96229	1.00065	0.0581156
EPHX1	0.963059	0.926389	1.00118	0.0573853
STOX2	0.7962	0.630211	1.00591	0.0560578
PPIB	0.992363	0.984616	1.00017	0.0552044
COLGALT2	0.787561	0.617334	1.00473	0.0546052
S100P	0.969493	0.93951	1.00043	0.0532458
AZU1	0.999428	0.998852	1	0.0517799
EMID1	0.981892	0.963977	1.00014	0.0517733
ELK3	1.02859	0.999802	1.05821	0.0516226
KIRREL3	0.851002	0.724338	0.999815	0.0497377
ADM5	0.922725	0.851568	0.999827	0.0495087
SASH3	1.00732	1.00005	1.01466	0.0485779
AVEN	0.918104	0.843826	0.99892	0.0471362
VAV3	1.02813	1.00041	1.05662	0.04663
GPT2	0.970831	0.943028	0.999454	0.0458434
TRAF3	1.08605	1.00176	1.17744	0.0452227
IRX3	0.969814	0.941158	0.999344	0.0451936
NAB2	0.952761	0.90894	0.998695	0.0439747
SERPING1	0.991758	0.983809	0.999772	0.0438489
CHD5	0.776328	0.607172	0.992609	0.0434744
TNF	0.949177	0.90239	0.99839	0.0431291
PRSS12	0.750828	0.569319	0.990207	0.0423907
MLNR	0.782806	0.618611	0.990584	0.0414772
PRR34	1.21171	1.00777	1.45694	0.0411273
NANOS1	0.531921	0.290473	0.974068	0.0408466
CALML4	0.786121	0.624238	0.989983	0.0408021
MR1	1.08492	1.0036	1.17282	0.0403391
CTDP1	0.928389	0.864881	0.996561	0.039855
EFR3A	1.03515	1.00162	1.0698	0.039773
CHRM5	0.456247	0.217471	0.957192	0.0379225
ATP6V1C2	0.663911	0.451611	0.976011	0.0372081
SAMD15	0.621512	0.397652	0.971394	0.0368574
SSTR2	0.505351	0.266876	0.956923	0.0361591
COL2A1	0.804611	0.656864	0.985589	0.0357119
LGR4	0.791915	0.637108	0.984338	0.0355352
IGF2BP2	1.01386	1.00094	1.02695	0.0354668
SCART1	0.751171	0.575692	0.980137	0.0350517
CACNA1C	0.674098	0.467688	0.971604	0.0344804
HNRNPA1L2	0.901468	0.818885	0.992379	0.0343431
HRH4	0.661534	0.451484	0.969306	0.0340139
ANXA4	1.10095	1.00771	1.20281	0.0331615
IGDCC4	0.573637	0.344034	0.956475	0.0331252
LGALS12	0.980537	0.962979	0.998415	0.0330024
ADRB2	0.963391	0.930925	0.99699	0.0329826
VEGFA	0.913049	0.840096	0.992336	0.0322698
AC099489.1	0.964087	0.932366	0.996888	0.0321498
HTR7	1.09988	1.00832	1.19976	0.0318055
RASL12	0.669323	0.464196	0.965096	0.0315365
LYN	1.00962	1.00086	1.01846	0.0312551
STAB1	0.998143	0.996457	0.999832	0.0312114
SH3BP2	1.02378	1.00214	1.04588	0.0310976
EFNB3	0.492219	0.258539	0.937108	0.0309517
TRAF3IP2	0.919138	0.851575	0.992062	0.0304225
NDFIP2	0.858663	0.748139	0.985515	0.0301962
CST7	0.998976	0.998051	0.999901	0.0300948
SLC16A2	0.801215	0.655935	0.978672	0.0299188
CRISPLD1	1.07041	1.00678	1.13806	0.0295602
IRX5	0.872125	0.771183	0.98628	0.0292512
HHIP	0.414569	0.188324	0.912613	0.0287352
RGS3	0.926182	0.864802	0.991919	0.0283886
LAPTM5	1.00135	1.00014	1.00255	0.0282806
JMJD7	0.594454	0.373788	0.945392	0.0280069
SNX2	1.02345	1.00254	1.04479	0.027749
MORN3	0.82885	0.701433	0.979413	0.0275086
CLIP4	1.06898	1.00748	1.13424	0.0273546
KIAA0895	0.679771	0.483034	0.956638	0.0268107
RPUSD3	0.93238	0.87648	0.991845	0.0264503
PTPRG	0.669128	0.469458	0.953722	0.0262825
GAS8	0.763161	0.601356	0.968502	0.0262015
MPP7	1.06151	1.00713	1.11883	0.0260887
PDIA3	0.99103	0.983201	0.998921	0.025969
ANKRD35	0.708108	0.523114	0.958523	0.0254723
NRM	1.02638	1.00327	1.05003	0.0250541
RUBCN	1.09857	1.01187	1.19268	0.0249981
GLUD1	1.0213	1.00266	1.0403	0.024947
ZNF107	0.964671	0.935038	0.995242	0.0238495
IL17RE	0.98341	0.969257	0.99777	0.0237065
KCNAB2	1.0121	1.00161	1.0227	0.0236705
C19orf81	0.84207	0.725615	0.977215	0.023607
RECK	1.04359	1.00584	1.08275	0.023225
APMAP	0.985263	0.972713	0.997975	0.0232136
ACSL6	0.542622	0.32023	0.919461	0.0230849
TMPRSS9	0.858401	0.752731	0.978905	0.022722
TLE1	0.922071	0.860058	0.988554	0.0223689
CORO2B	0.783411	0.635572	0.96564	0.0221581
SMN1	0.654222	0.454841	0.941003	0.0221466
CILP2	0.814732	0.684001	0.97045	0.0216701
PRSS57	0.998354	0.996962	0.999747	0.0206012
AGAP9	0.970895	0.946923	0.995475	0.0205841
C11orf97	0.665027	0.470878	0.939225	0.0205621
ARF3	1.01103	1.00169	1.02045	0.0205367
RCAN1	1.06565	1.01	1.12437	0.020157
RGCC	0.991079	0.983643	0.998571	0.0196884
C12orf71	0.671765	0.481311	0.93758	0.0193422
CIDEB	1.49567	1.06778	2.09503	0.0192106
BIN2	1.01013	1.00165	1.01869	0.0190705
ZNF57	0.781953	0.636919	0.960014	0.0187825
RTP4	1.10871	1.01728	1.20837	0.0187701
PREX1	1.01209	1.00201	1.02228	0.0186635
C9orf43	0.938454	0.890094	0.989441	0.0186121
IL15RA	1.11735	1.01878	1.22547	0.0185371
CLDN12	0.772072	0.623052	0.956735	0.0180693
CDH24	0.900894	0.826286	0.982237	0.0179662
NEK6	1.02415	1.00411	1.04459	0.0179479
LST1	1.00853	1.00147	1.01563	0.0177128
ITM2A	0.996241	0.99315	0.999342	0.0175595
CHRNA6	0.708413	0.532996	0.941562	0.0175594
FAT2	0.430298	0.214557	0.86297	0.0175472
MST1	0.904826	0.833305	0.982485	0.0172859
PNRC2	1.02093	1.00368	1.03848	0.0171751
TIGAR	1.1169	1.02003	1.22297	0.0169182
HOMER3	0.983503	0.970171	0.997019	0.0169105
GALNS	0.920346	0.859881	0.985064	0.016666
CUEDC1	1.16985	1.02917	1.32977	0.0164073
ADAMTS18	0.576513	0.368004	0.903161	0.0161869
HGF	0.991759	0.985112	0.998451	0.0158695
SFMBT1	0.859561	0.760165	0.971953	0.0157919
GKAP1	0.830959	0.714974	0.96576	0.0157705
WFIKKN1	0.504699	0.289833	0.878857	0.0156802
PRR15	0.680097	0.49752	0.929675	0.0156418
SEMA4D	1.05619	1.01042	1.10403	0.0155911
HOPX	1.02624	1.00496	1.04798	0.0154088
CBWD6	0.267918	0.0926933	0.774384	0.0150107
RTN4R	0.940013	0.89433	0.988029	0.014943
NAALADL1	0.913033	0.84862	0.982335	0.0147914
PAK1	1.01955	1.00381	1.03553	0.0147219
LRMDA	0.876658	0.788812	0.974287	0.0145454
PDIA4	0.982748	0.969147	0.996541	0.0143927
TEKT2	0.817414	0.695619	0.960533	0.0143208
SLC25A38	0.959104	0.927617	0.99166	0.0142173
HIP1R	0.895191	0.819395	0.977998	0.0141738
MEF2C	1.01894	1.00381	1.0343	0.0139652
RPGRIP1L	0.507294	0.295738	0.870185	0.0137008
TM7SF3	0.992526	0.986627	0.998459	0.0136205
RASAL2	0.717503	0.551323	0.933773	0.0135216
RAB3D	1.02134	1.0044	1.03856	0.0133276
ALS2	0.960798	0.930861	0.991699	0.0132823
MDFI	0.949208	0.910961	0.989061	0.0129862
CNNM1	1.1846	1.03651	1.35386	0.0129118
DOC2B	0.849301	0.746808	0.965861	0.0127986
RASA3	1.03473	1.00729	1.06293	0.0127943
AFF2	0.897212	0.82387	0.977082	0.012673
KIF26A	0.791103	0.658008	0.951121	0.0126609
TUBB4A	0.847726	0.744859	0.964801	0.012319
NKD1	0.683895	0.507916	0.920845	0.0123055
ATP6V1A	1.02858	1.0062	1.05146	0.0120408
CD74	1.00046	1.0001	1.00081	0.0120312
MYO1E	1.16769	1.03472	1.31775	0.011962
SNX22	0.72302	0.561544	0.930931	0.0119043
CFD	0.998461	0.997266	0.999658	0.0117326
SPTY2D1OS	0.506307	0.298311	0.859326	0.0116801
LAMC3	0.562681	0.360433	0.878415	0.0113929
PARD6G	0.624939	0.434377	0.899101	0.0113069
ZNF555	0.701708	0.533498	0.922954	0.0112981
ADAMTS15	0.507699	0.300545	0.857637	0.0112745
ITGAL	1.00682	1.00154	1.01213	0.0112394
CERCAM	0.962385	0.934321	0.991292	0.0111101
WDFY3	0.9007	0.830881	0.976386	0.0110704
IFT122	0.897482	0.825723	0.975478	0.0109625
HSP90B1	0.995638	0.992299	0.998988	0.0107524
C16orf96	0.582233	0.384292	0.882129	0.0107225
CRELD1	0.924412	0.870281	0.981909	0.0106813
SERPINB6	1.02528	1.00583	1.0451	0.0106071
DLL3	0.543832	0.34102	0.867259	0.0105255
DDIT4L	0.775055	0.637689	0.942012	0.0104634
WWC2	0.792831	0.663788	0.946962	0.0104307
BLNK	1.01609	1.00379	1.02853	0.0101759
WT1	0.924126	0.870207	0.981386	0.0100951
MAX	0.970489	0.948606	0.992878	0.010046
DHRS11	0.85247	0.754955	0.962582	0.010017
GAREM1	0.203393	0.060775	0.680684	0.00976377
TLN1	1.00502	1.00122	1.00884	0.00960436
S100A4	1.002	1.00049	1.00351	0.00953788
DHRS7	0.944501	0.904625	0.986135	0.00947644
SLC35C2	0.940292	0.897563	0.985054	0.00947006
IRX1	0.903903	0.837562	0.975499	0.00938246
TRIM44	1.06355	1.01524	1.11415	0.00938071
GPR153	0.923023	0.869001	0.980403	0.00923687
TWIST1	0.514479	0.311966	0.848451	0.00921853
BLID	0.478743	0.275203	0.832822	0.00911898
CERS1	0.327061	0.141879	0.753945	0.00872163
PHACTR1	1.0799	1.01963	1.14373	0.00870696
MMP2	0.981741	0.968326	0.995342	0.00866453
FAM168A	1.0452	1.01127	1.08027	0.00866028
TMEM94	0.963485	0.937129	0.990582	0.00857228
ZFHX3	0.904534	0.839388	0.974737	0.00851549
RCN1	0.928706	0.878924	0.981308	0.00850825
CORO1C	1.03177	1.00802	1.05609	0.00849161
LTK	0.973335	0.953995	0.993067	0.00830493
ARHGAP45	1.01121	1.0029	1.01959	0.0081285
PRDX4	1.03854	1.00987	1.06802	0.00810679
CASP6	0.957942	0.927958	0.988894	0.00808956
KIZ	0.910089	0.848876	0.975717	0.00800322
IFIT5	1.10244	1.02591	1.18467	0.00788522
TRAP1	1.07508	1.01924	1.13398	0.00780787
GPR132	1.07309	1.01877	1.13031	0.00777603
AGRN	0.945736	0.907689	0.985377	0.00774253
TMX4	0.965113	0.940238	0.990646	0.00768941
SLC4A7	0.939934	0.898083	0.983735	0.00768504
AMIGO1	0.746438	0.602106	0.925369	0.00764328
HMGA1	1.00365	1.00097	1.00634	0.00763928
RPGR	0.889304	0.815926	0.969281	0.00758321
NECTIN1	0.955461	0.924091	0.987895	0.00747202
OSBPL5	0.972022	0.952042	0.992422	0.00741021
LIN7A	0.943748	0.904616	0.984573	0.00737342
CHMP3	1.10882	1.02819	1.19578	0.00732432
ZNF275	1.17215	1.04372	1.31639	0.00730606
TNS3	1.03669	1.00977	1.06432	0.0072742
PEA15	1.02474	1.00662	1.04318	0.00726242
ZNF497	0.773436	0.641236	0.932891	0.00722431
MRC2	0.966327	0.942485	0.990773	0.0072057
AC093323.1	0.903137	0.838471	0.972789	0.00719292
ANKFY1	0.934073	0.888822	0.981628	0.00710619
CANX	0.990883	0.984304	0.997505	0.00703557
USP27X	1.35787	1.08715	1.69602	0.00700824
SERPINI2	1.05482	1.01473	1.0965	0.00694612
ZNF114	0.637247	0.459525	0.883701	0.0069111
INO80C	0.750713	0.609784	0.924213	0.00687381
ARHGAP10	0.780022	0.651613	0.933736	0.0067885
CDR2	0.811747	0.698076	0.943928	0.00673524
NOCT	0.957899	0.928559	0.988167	0.00672945
DNAJB11	0.923586	0.872036	0.978183	0.00667349
PXK	0.976258	0.959485	0.993325	0.00657945
LTC4S	0.406527	0.212457	0.777872	0.00655464
ORAI3	0.937868	0.89554	0.982196	0.00648187
RAB7B	0.978467	0.963258	0.993916	0.00646029
CYP4F11	0.565298	0.374991	0.852186	0.00645446
RFLNA	0.593758	0.408162	0.863746	0.00641206
STARD4	1.06998	1.01934	1.12314	0.00625376
FAM53B	1.06582	1.01833	1.11552	0.0061273
BCL2L11	1.09594	1.02654	1.17004	0.00605614
HOXA10	1.0301	1.00852	1.05214	0.00604508
JHY	1.30971	1.08047	1.58757	0.00598833
UGT3A2	0.96068	0.933597	0.988549	0.00597264
ACSL5	1.04765	1.01346	1.08301	0.00597235
TASP1	0.860396	0.772963	0.957719	0.00595758
P2RY8	0.986895	0.977688	0.99619	0.0058131
SH2B3	1.01907	1.0055	1.03282	0.00573536
MEGF6	0.975992	0.959347	0.992926	0.0056252
YPEL1	0.841439	0.744733	0.950703	0.00557913
DOC2A	0.81518	0.705581	0.941803	0.00553941
ZNF711	0.956477	0.926875	0.987024	0.00553326
CENPJ	0.948381	0.913638	0.984445	0.00538129
SPRY2	0.957258	0.928335	0.987083	0.00526295
RNPEP	1.02436	1.00721	1.04181	0.00521294
ASNS	0.927104	0.87917	0.977652	0.00519983
FAM151A	0.708233	0.55606	0.90205	0.00518649
FKBP5	1.00755	1.00225	1.01288	0.00515821
MTMR1	1.1158	1.03343	1.20473	0.00510306
ANGEL1	1.1172	1.03383	1.2073	0.00509973
ACSM3	0.97529	0.958361	0.992517	0.00509877
ZMIZ1	1.0176	1.00526	1.0301	0.00508361
EFHD2	1.00643	1.00193	1.01095	0.00507984
COL23A1	0.97095	0.951159	0.991152	0.00501944
HTATIP2	1.07286	1.02149	1.12681	0.00496629
CNST	1.02108	1.00634	1.03602	0.00491466
ZNF385C	0.872912	0.794067	0.959586	0.00489202
CNIH3	0.213886	0.0732176	0.624811	0.00480492
NDST2	0.750606	0.61495	0.916188	0.0047932
TRNP1	1.41022	1.11085	1.79028	0.00475172
SREBF1	1.0303	1.00918	1.05187	0.00473412
CDC42EP3	1.03123	1.00946	1.05346	0.00473273
CDK14	0.851217	0.7612	0.951879	0.0047314
SLC14A1	0.863781	0.780485	0.955968	0.00464999
ARHGAP30	1.01573	1.00482	1.02677	0.00462981
PLEKHA5	0.876056	0.799444	0.960009	0.00459608
CHD3	1.02099	1.00644	1.03574	0.00455933
VXN	3.50508	1.47448	8.33215	0.00452705
CRACR2B	0.933237	0.889803	0.978792	0.00449001
FSTL3	0.938911	0.898965	0.980632	0.00448823
RAB5B	0.967232	0.945267	0.989707	0.00447233
NRGN	1.0072	1.00223	1.01219	0.00444835
TGFA	0.746555	0.610488	0.912947	0.00441141
RNF145	1.06609	1.02016	1.11409	0.004394
CERS4	0.938819	0.898915	0.980494	0.00438732
LARP1B	0.825054	0.722865	0.94169	0.00436507
GMCL1	0.925351	0.877319	0.976012	0.00433393
SLC39A11	0.95489	0.925088	0.985651	0.00432585
STAR	0.932259	0.888411	0.978272	0.00432167
KCTD1	0.669705	0.508542	0.881942	0.0043118
PANX1	1.11363	1.03449	1.19883	0.00421613
ITPR2	0.954514	0.924598	0.985398	0.00416591
CTH	0.618919	0.445911	0.859051	0.00412805
WDR49	1.05056	1.01581	1.0865	0.00405075
PRRT4	0.953878	0.923654	0.985091	0.0040487
PPP1R18	1.01609	1.00513	1.02716	0.00390674
TBC1D24	0.853047	0.765877	0.95014	0.00385329
CAVIN2	1.01665	1.00535	1.02809	0.00379951
SLC22A4	0.91221	0.857224	0.970723	0.00377088
NCOR2	1.03532	1.01129	1.05992	0.00376764
KIF16B	1.14546	1.04506	1.2555	0.00371043
DNAJC10	1.13261	1.04127	1.23196	0.00370051
HLA-DMA	1.00712	1.00231	1.01196	0.00366231
MANSC1	1.23748	1.07232	1.42808	0.00355363
FAM81A	1.42804	1.12397	1.81438	0.00353915
TARM1	0.730754	0.591914	0.90216	0.00352655
CPT1A	1.014	1.00459	1.0235	0.00345508
TICAM1	1.05277	1.01717	1.08962	0.00339463
RAB27B	1.03121	1.01027	1.05259	0.00332619
ZNF77	0.762827	0.636714	0.913919	0.00332229
RILPL1	0.469491	0.28363	0.777147	0.0032771
SORT1	1.02516	1.00832	1.04227	0.00326627
TDRD9	0.91146	0.85693	0.969461	0.00322643
SLC48A1	1.11487	1.03711	1.19847	0.00320137
LETM2	0.561706	0.382795	0.824237	0.00319929
ELANE	0.999179	0.998634	0.999725	0.0031958
ZBTB38	1.15773	1.05036	1.27607	0.00318338
RUFY3	0.90309	0.843946	0.966379	0.00318222
ASB13	1.08884	1.02902	1.15213	0.00315528
ARHGAP4	1.01008	1.00339	1.01682	0.00311623
DNM1	0.959273	0.933198	0.986076	0.00310455
PTK2	1.07961	1.02622	1.13578	0.00307676
CD58	0.96117	0.936296	0.986704	0.00307052
BTBD11	0.904974	0.847156	0.966738	0.00303454
C20orf27	1.02219	1.00749	1.03709	0.00297571
PCBP3	0.86974	0.793435	0.953385	0.0028928
RAB29	1.08129	1.02712	1.13832	0.00288096
KLRG1	1.0698	1.02337	1.11833	0.00287627
SELPLG	1.0069	1.00237	1.01145	0.00280752
CD300A	1.02474	1.00845	1.04129	0.0028
CCDC57	0.946975	0.913755	0.981403	0.00278731
CPA3	0.997313	0.995556	0.999073	0.00278355
TRERF1	0.956849	0.929601	0.984896	0.00276712
A1BG	0.58535	0.412498	0.830635	0.00270714
SORL1	0.984337	0.974247	0.994531	0.00267275
ZNF20	0.525412	0.345527	0.798949	0.00261563
TCF4	1.0416	1.01434	1.0696	0.00259571
HLX	1.07852	1.02677	1.13288	0.00258697
SH3BP1	1.03044	1.01054	1.05073	0.00258155
PLBD2	1.04789	1.01651	1.08024	0.00256282
SYTL4	1.10709	1.03629	1.18273	0.00255291
OAS2	1.01799	1.00627	1.02984	0.00253715
TBC1D2B	0.940614	0.903959	0.978754	0.00253699
USP41	0.708488	0.5666	0.885909	0.00250788
ACCS	0.970328	0.951559	0.989467	0.00250656
PLCXD1	1.02745	1.00957	1.04565	0.00250459
IRF8	1.00726	1.00255	1.012	0.00249735
NDST3	0.709402	0.568028	0.885962	0.00246393
ZNF273	0.833237	0.740617	0.937439	0.00240908
PRR7	1.04071	1.01428	1.06784	0.0023695
BDH1	0.861962	0.783381	0.948424	0.00232144
GNGT2	1.29325	1.09614	1.52581	0.00230454
VENTX	1.04245	1.01496	1.07068	0.00229626
DGKG	0.912618	0.860564	0.967821	0.00227669
CHRNB1	0.757205	0.633368	0.905255	0.00227013
CLEC11A	0.997863	0.996493	0.999235	0.00226924
KIAA0930	1.03459	1.01229	1.05739	0.00222589
CASTOR2	0.898593	0.839089	0.962317	0.00222218
LOXL4	0.87643	0.805403	0.953721	0.00222195
ITPKA	0.763521	0.642483	0.907361	0.00218475
CPNE8	1.04444	1.01581	1.07388	0.00217215
PPA1	1.03301	1.0118	1.05467	0.00215635
HOXB6	1.04675	1.01665	1.07775	0.00214804
IDH3A	1.1205	1.04206	1.20483	0.00212058
COQ10A	0.805424	0.701714	0.924462	0.00209264
APOBEC3G	1.1412	1.04915	1.24132	0.00208164
FGFR1	0.931682	0.890661	0.974592	0.00206837
ANKRD27	0.96472	0.942937	0.987007	0.00205399
M1AP	0.812517	0.712341	0.926782	0.00198429
BLOC1S2	1.12347	1.04383	1.20919	0.00191176
ZNF138	0.901479	0.844378	0.962442	0.00189265
INPP5F	1.24069	1.08327	1.42099	0.00183682
SESN1	1.03537	1.013	1.05824	0.00181239
SLC2A8	1.22869	1.07962	1.39834	0.00180343
ABCD1	1.07292	1.02656	1.12136	0.00178797
RREB1	0.924953	0.880792	0.971328	0.00177515
CAPNS2	0.598145	0.433547	0.825234	0.00174933
REEP5	0.948665	0.9179	0.98046	0.00172945
SELENOW	1.14318	1.05148	1.24286	0.00170807
PDE3B	0.940722	0.905484	0.977331	0.00170608
RFX8	0.982913	0.97239	0.99355	0.00169925
EMB	1.00671	1.00252	1.01093	0.00169675
TMEM87A	0.931412	0.89099	0.973667	0.00169629
CYTL1	0.993691	0.989785	0.997612	0.00163333
TFEB	1.09046	1.03329	1.1508	0.0016228
GLUD2	2.30186	1.371	3.86475	0.00161352
MCM5	1.02329	1.00876	1.03804	0.00160828
TSPOAP1	0.98583	0.977159	0.994578	0.00154472
RAB44	0.982431	0.971727	0.993252	0.00151716
KCNMB1	1.1812	1.06574	1.30916	0.00150828
ST3GAL6	0.917424	0.869874	0.967573	0.00150384
RHEBL1	1.4531	1.1542	1.82941	0.00147017
SLC22A16	0.927805	0.885956	0.97163	0.00146197
PPM1H	0.882055	0.816527	0.952841	0.00144008
RHOBTB3	0.907998	0.855673	0.963522	0.00143734
CYP2E1	0.553429	0.38464	0.796287	0.00143695
NUP210	1.00881	1.00338	1.01426	0.00143427
NDFIP1	1.02606	1.00997	1.04242	0.00142737
RINL	1.15601	1.05749	1.26371	0.00142275
TRIM6	0.777709	0.666709	0.907189	0.00137598
CASP10	1.0836	1.03161	1.13822	0.00137338
CALR	0.99869	0.997888	0.999492	0.00136597
HK2	0.954104	0.927058	0.981939	0.00136368
SCCPDH	0.97515	0.960269	0.99026	0.00133899
RARG	1.24756	1.08985	1.42808	0.00133722
RAB3A	1.5516	1.18656	2.02894	0.00132778
CD4	1.00924	1.00361	1.01491	0.0012713
WDR19	0.807786	0.709522	0.919658	0.00125732
HS3ST3B1	0.837057	0.75132	0.932577	0.0012552
AZI2	0.82919	0.740013	0.929113	0.00125319
SUMO3	1.02021	1.00789	1.03268	0.00124471
VCL	1.0313	1.01223	1.05073	0.00121346
MICALL2	0.936702	0.900344	0.97453	0.00120675
PNPLA6	1.03786	1.0148	1.06143	0.00118728
CITED2	0.99142	0.986272	0.996595	0.0011787
PLPPR3	0.98598	0.977609	0.994423	0.00117196
RMND5B	1.18493	1.0697	1.31258	0.00115051
VPS37C	1.16523	1.06275	1.27759	0.00113163
SAMD11	0.824243	0.733888	0.925724	0.00110331
TBX1	0.711944	0.580711	0.872833	0.00108179
ANAPC16	1.0758	1.0297	1.12397	0.00107715
PDLIM2	1.16869	1.06451	1.28306	0.00106676
SMC5	0.936534	0.900469	0.974043	0.00106557
CDK18	1.15736	1.0605	1.26305	0.00104786
SIPA1	1.01471	1.00589	1.02361	0.00104448
BEND3	0.482224	0.311988	0.745349	0.00102768
DNASE1L1	1.12513	1.04868	1.20716	0.00102417
DEPDC7	0.812546	0.717923	0.919639	0.00101565
NTNG2	0.979799	0.967948	0.991795	0.00101322
ITPK1	1.05944	1.02363	1.0965	0.000996064
AKR1B1	1.07233	1.02871	1.1178	0.000982428
UNC93B1	1.02226	1.00897	1.03572	0.000975694
TRIM24	0.940552	0.906906	0.975447	0.000975522
DPY19L2	0.933769	0.896535	0.97255	0.000964702
KLHL12	1.1148	1.04515	1.18909	0.000960995
SORBS3	1.04861	1.01951	1.07854	0.000946485
KCTD15	0.890365	0.831133	0.953819	0.000946118
IL6R	1.02363	1.00956	1.0379	0.000942654
DPYSL2	1.02496	1.01015	1.03998	0.000900617
COX7A2L	0.890812	0.832063	0.953709	0.000895195
APOBEC3C	1.02644	1.01076	1.04236	0.000892448
WAS	1.01279	1.00523	1.0204	0.000884751
HDAC11	1.90307	1.30271	2.78009	0.000876372
SH3YL1	0.772152	0.663126	0.899105	0.000870312
MGST1	0.976496	0.962937	0.990245	0.000856063
PTPN6	1.00895	1.00369	1.01424	0.000838213
SEC23B	1.03533	1.01448	1.0566	0.000820451
ZNF219	0.859019	0.785854	0.938996	0.000820417
FARP2	1.37525	1.14144	1.65695	0.000803951
NUCB2	0.984426	0.975436	0.993499	0.000797999
PDE7B	1.28975	1.11155	1.49651	0.000796567
CSK	1.02377	1.00982	1.03791	0.00079244
PMM1	1.46748	1.17322	1.83554	0.000782078
PFKL	1.0375	1.01553	1.05995	0.000749313
MPV17L	1.30324	1.11755	1.51979	0.000732593
RD3L	0.366261	0.204523	0.655904	0.00072855
MAP6D1	0.737589	0.618325	0.879856	0.000718677
GSKIP	1.36273	1.13909	1.63029	0.000714947
RBFOX3	0.3307	0.17511	0.624538	0.000646983
NXPE3	1.08775	1.03649	1.14154	0.000637415
EXOC8	1.2491	1.09967	1.41883	0.000622877
C7orf50	1.24537	1.09828	1.41216	0.000622218
RGS9BP	0.36828	0.207962	0.652185	0.000612844
C6orf89	1.11508	1.04775	1.18675	0.000608956
PTPN1	1.0493	1.02084	1.07855	0.000602464
CSF3R	0.99428	0.991032	0.997538	0.000589089
G6PD	1.02	1.00856	1.03158	0.0005804
TOMM40L	1.12508	1.0523	1.2029	0.000552823
SH3TC2	1.30819	1.12373	1.52293	0.000531777
IL2RA	1.02305	1.00995	1.03632	0.000531182
CDH26	0.690669	0.56024	0.851463	0.000528682
ARFGEF1	0.935263	0.900612	0.971248	0.000511782
DOCK1	1.04585	1.01979	1.07257	0.00049774
PRDM16	1.09647	1.0411	1.1548	0.000495553
FHL1	1.03936	1.01703	1.06218	0.000492901
FNDC3B	0.965718	0.946959	0.984849	0.000491597
MFSD2A	1.14413	1.06126	1.23347	0.000448328
CYTH4	1.0213	1.00935	1.03339	0.00044748
TMEM109	1.02298	1.01019	1.03593	0.000401261
CCDC102A	1.20933	1.08871	1.34331	0.00039212
AUTS2	0.857318	0.78751	0.933314	0.000381485
CARMIL1	1.25054	1.10554	1.41457	0.00037706
SLC29A4	0.343142	0.190412	0.618376	0.00037151
PLXNB1	0.864497	0.79796	0.936582	0.000366146
MYB	0.986873	0.979745	0.994053	0.000353397
MAP3K11	1.05355	1.02383	1.08412	0.00035182
LILRB4	1.04479	1.02004	1.07014	0.000340677
DTD1	1.19383	1.08364	1.31522	0.000336221
ZNF439	0.928443	0.891546	0.966868	0.00033267
AL365205.1	1.09385	1.04164	1.14867	0.000324257
SLC25A29	0.968934	0.952409	0.985746	0.000323425
MPZL3	1.27612	1.11748	1.45729	0.000318395
KDM5B	0.965093	0.946611	0.983936	0.000316409
PLD1	0.893002	0.839845	0.949523	0.00030138
TMEM38B	1.16167	1.07104	1.25997	0.000299331
FBXW4	1.17298	1.0759	1.27881	0.00029471
HELZ2	1.07734	1.03476	1.12167	0.000293497
GALNT1	0.957175	0.934796	0.98009	0.000287734
MX1	1.02674	1.01226	1.04143	0.000272111
BAK1	1.07431	1.03376	1.11646	0.000261472
DENND6B	1.1319	1.05906	1.20974	0.000261202
ARMC12	1.49449	1.20506	1.85342	0.00025378
GNB1L	0.745133	0.636555	0.872231	0.000251036
ODF3L1	1.57503	1.23541	2.00801	0.000246379
F12	1.20225	1.08952	1.32664	0.000245678
IL12RB1	1.12301	1.05565	1.19468	0.000237136
ULBP3	1.76135	1.3027	2.38147	0.000234853
DHRS9	1.03029	1.01406	1.04677	0.000229784
STK10	1.03789	1.01755	1.05863	0.000229629
RAC2	1.00565	1.00267	1.00863	0.000198356
PLXNA1	1.18395	1.08331	1.29395	0.000195094
HSDL1	0.825459	0.74622	0.913111	0.000195077
AIFM2	1.6656	1.27613	2.17393	0.000173888
TUBG2	1.21598	1.09822	1.34637	0.000168092
HEXIM1	1.07636	1.03607	1.11821	0.000156307
ETS2	1.01604	1.0077	1.02446	0.000154433
VSTM1	0.97398	0.9608	0.98734	0.000148908
PAQR8	1.09153	1.04342	1.14187	0.000140104
AHCYL1	1.08404	1.03998	1.12997	0.000138064
FADS1	1.10159	1.04815	1.15775	0.000137085
CAP1	1.00853	1.00414	1.01294	0.000134233
ASB2	1.96106	1.38805	2.77061	0.000133634
STK26	0.977972	0.966864	0.989207	0.00013243
MTMR12	1.09532	1.04538	1.14765	0.000131417
METTL7B	1.02705	1.01316	1.04114	0.000122782
SRC	1.1118	1.05328	1.17356	0.000122137
VWA5A	1.16554	1.07795	1.26025	0.000121578
TMEM273	1.03387	1.01651	1.05152	0.000115434
LPCAT3	1.15165	1.07195	1.23728	0.000113957
MAP3K1	0.960966	0.941729	0.980597	0.000113846
AGTPBP1	0.964885	0.947525	0.982562	0.000113808
LPO	0.96091	0.941679	0.980534	0.000110748
ACOT2	1.2317	1.10836	1.36876	0.000108367
DDIT4	1.01133	1.00558	1.01712	0.000108108
MPO	0.999784	0.999675	0.999893	0.000102872
ST6GALNAC4	1.07471	1.03662	1.1142	9.11E-05
MMRN1	1.0162	1.00806	1.0244	9.00E-05
SIGMAR1	1.02054	1.01021	1.03097	8.92E-05
ECE1	1.07985	1.03917	1.12212	8.81E-05
SLC24A3	0.906724	0.863467	0.952147	8.63E-05
MTFP1	1.79141	1.3393	2.39612	8.54E-05
LAMA3	1.53954	1.24252	1.90757	7.96E-05
NRBP2	1.14541	1.07084	1.22516	7.73E-05
GRK6	1.035	1.01755	1.05275	7.34E-05
IGF2BP3	2.67797	1.64643	4.3558	7.22E-05
PACSIN1	1.07062	1.03518	1.10728	7.10E-05
UCP2	1.00764	1.00386	1.01142	6.99E-05
BCKDK	1.06565	1.03282	1.09952	6.80E-05
AGPAT3	1.0696	1.0348	1.10556	6.69E-05
MFNG	1.02121	1.01077	1.03176	6.28E-05
SH3TC1	1.0655	1.03303	1.099	5.88E-05
UST	1.44393	1.20784	1.72618	5.51E-05
ABHD11	1.22558	1.11061	1.35245	5.18E-05
SERINC5	0.926442	0.893072	0.96106	4.46E-05
ARL6IP5	1.01279	1.00666	1.01897	4.14E-05
TGFB1	1.00766	1.004	1.01134	3.97E-05
FAM83G	1.34832	1.16961	1.55434	3.80E-05
GDAP1	1.5204	1.24685	1.85397	3.47E-05
JPH4	1.42919	1.2071	1.69214	3.41E-05
BAG3	1.19015	1.0968	1.29145	2.96E-05
EI24	1.07052	1.0374	1.1047	2.14E-05
CENPB	1.06579	1.03501	1.09747	2.02E-05
FAM207A	1.13641	1.0717	1.20503	1.91E-05
PDE4DIP	2.2262	1.55235	3.19256	1.36E-05
DESI1	1.13929	1.07462	1.20784	1.22E-05
CALCRL	1.06191	1.03389	1.09069	1.07E-05
ANKEF1	2.8106	1.77522	4.44985	1.04E-05
ZSCAN25	0.683393	0.577436	0.808793	9.48E-06
HIVEP3	1.12743	1.0693	1.18872	8.96E-06
SLC2A5	1.03803	1.02119	1.05514	7.71E-06
STIM2	1.27977	1.1495	1.42481	6.68E-06
PARP3	1.16525	1.09047	1.24516	6.21E-06
CCDC6	1.10663	1.05915	1.15623	5.93E-06
HIP1	1.04414	1.02482	1.06382	5.79E-06
FERMT3	1.01456	1.00825	1.02091	5.58E-06
CCND3	1.02694	1.01525	1.03875	5.30E-06
ATP6V0E2	1.23811	1.12936	1.35733	5.28E-06
LSP1	1.01401	1.00801	1.02005	4.41E-06
SEL1L3	1.04224	1.02402	1.06078	4.28E-06
SMAD3	1.09729	1.0548	1.14149	4.07E-06
CLCN5	1.22838	1.12571	1.34043	3.86E-06
PARVB	1.11842	1.06664	1.17272	3.70E-06
SFXN3	1.04638	1.02686	1.06627	2.37E-06
KCTD17	1.33885	1.18877	1.50788	1.51E-06
TCTA	1.11517	1.06742	1.16505	1.05E-06
TREML2	1.13519	1.07982	1.1934	6.69E-07
IRAK1	1.04585	1.02758	1.06444	6.13E-07
RHOBTB2	1.24274	1.14468	1.3492	2.19E-07
CHCHD10	1.06707	1.04122	1.09356	2.12E-07
CSRP1	1.16951	1.1024	1.24071	2.07E-07
TGIF1	0.736938	0.656875	0.82676	1.97E-07
PTP4A3	1.03929	1.02445	1.05434	1.51E-07
SDHA	1.19509	1.11868	1.27672	1.24E-07
DUSP7	1.13267	1.08257	1.1851	6.77E-08
KBTBD8	1.38576	1.23232	1.5583	5.06E-08
PLA2G4A	1.095	1.05994	1.13122	4.60E-08
ATP13A2	1.06288	1.03994	1.08634	4.34E-08
CBR1	1.1847	1.12489	1.24768	1.43E-10

## Sheet: Table5
TABLE S5: The VIF values of the 12 prognostic genes.
Gene	VIF
WDFY3	1.092
PPM1H	1.341
PTP4A3	1.358
AHCYL1	1.257
LAMC3	1.129
REEP5	1.302
CBR1	1.404
KCTD1	1.139
MPZL3	1.478
TREML2	1.457
KBTBD8	1.459
DDIT4	1.299

## Sheet: Table6
TABLE S6: The PH hypothesis for the 12 prognostic genes.
Gene	chisq	df	p
PTP4A3	0.0786	1	0.779
CBR1	0.2326	1	0.63
KCTD1	0.2489	1	0.618
WDFY3	0.3243	1	0.569
DDIT4	0.442	1	0.506
LAMC3	1.0393	1	0.308
PPM1H	1.0468	1	0.306
AHCYL1	1.1056	1	0.293
REEP5	1.679	1	0.195
MPZL3	2.0342	1	0.154
TREML2	2.8428	1	0.092
KBTBD8	3.1417	1	0.06
GLOBAL	11.3182	12	0.502

## Sheet: Table7
TABLE S7: The relationship between characteristics of AML patients from different datasets and risk score.
Characteristic	Training cohort TCGA（N=151）		Testing cohors Beat-AML (N=346) GSE71014 (N=104) GSE10358(N=91)
	Low risk group (N=76)	High risk group (N=75)	Low risk group (N=173)	High risk group (N=173)	Low risk group (N=52)	High risk group (N=52)	Low risk group (N=46)	High risk group (N=45)
Age, year
Mean(SD)	49.316(15.453)	59.000(15.299)	NA	NA	NA	NA	51.891(15.864)	56.067(15.397)
Median(IQR)	51.500(23.500)	63.000(24.000)	NA	NA	NA	NA	55.500(19.250)	60.000(21.000)
FAB
M0	6	9	1	4	NA	NA	3	5
M1	15	21	5	3	NA	NA	13	10
M2	23	14	7	3	NA	NA	15	8
M3	15	0	11	0	NA	NA	5	1
M4	15	14	12	10	NA	NA	7	11
M5	2	13	7	17	NA	NA	2	10
M6	0	2	0	0	NA	NA	0	0
M7	0	1	0	1	NA	NA	1	0
Not classified	0	1	130	135	NA	NA	0	0
Gender
Female	37	32	75	76	NA	NA	27	23
Male	39	43	98	97	NA	NA	19	22
PB Blast
Cytogenetics (NCCN/ELN)
Good	29	2	68	28	0	0	11	3
Intermediate	32	49	57	56	52	52	26	27
Poor	13	23	42	77	0	0	9	11
N.D.	2	1	6	12	0	0	0	4
Transplantation
NO	35	49	139	132	NA	NA	NA	NA
YES	41	26	34	41	NA	NA	NA	NA
PB Blast
Mean(SD)	42.237(31.416)	35.640(30.967)	41.637(32.697)	48.625(30.964)	NA	NA	40.522(31.992)	34.933(29.544)
Median(IQR)	40.500(59.750)	29(51)	42.4(62.0)	48(55.4)	NA	NA	38.000(58.250)	32.000(49.500)
WBC
Mean(SD)	28.320(34.737)	39.864(45.677)	29.546(47.136)	39.401(47.800)	NA	NA	56.509(89.129)	52.393(64.392)
Median(IQR)	16.1(34.35)	19.6(62.5)	13.3(30.0)	21.925(46.93)	NA	NA	17.050(53.130)	34.800(60.950)
BM Blast
Mean(SD)	68.658（18.884）	68.040(20.051)	57.067(28.665)	67.654(26.049)	NA	NA	65.696(17.964)	71.289(20.085)
Median(IQR)	72.000(33.750)	73.000(34.000)	64.5(51)	75.0(41.25)	NA	NA	66.000(30.750)	76.000(32.500)
PlateletCount
Mean(SD)	NA	NA	58.492(61.787)	72.600(104.128)	NA	NA	NA	NA
Median(IQR)	NA	NA	35.000(48.500)	42.000(67.500)	NA	NA	NA	NA
survival time, month
Mean(SD)	42.162(26.997)	11.491(13.448)	13.653(15.084)	12.229(12.760)	32.223(39.564)	23.744(27.549)	19.220(13.966)	16.951(13.808)
Median(IQR)	36.050(32.730)	7.5(10.70)	9.200(14.900)	10.300(13.580)	18.900(30.750)	13.250(28.600)	14.400(16.850)	11.800(18.050)

## Sheet: Table8
	OS		DFS
TABLE S8: Pan-Cancer Prognostic Utility of the 12-Gene Signature.
Tumor_type in GEPIA2	HR	p value	HR	p value
READ	0.69	0.47	0.38	0.057
THCA	1.7	0.33	0.45	0.0083
UCEC	1.1	0.82	0.57	0.091
SARC	0.95	0.82	0.71	0.053
HNSC	1	1	0.74	0.077
TGCT	2.8	0.35	0.77	0.47
KIRC	0.54	0.00011	0.79	0.2
PRAD	0.8	0.74	0.81	0.32
CHOL	0.63	0.35	0.89	0.81
OV	1	0.91	0.9	0.39
THYM	2	0.35	0.92	0.85
SKCM	1.1	0.43	0.96	0.75
GBM	1.1	0.61	1	0.94
ESCA	1.1	0.67	1	0.86
LUSC	1.1	0.71	1	0.84
LUAD	1	0.94	1.1	0.62
BRCA	1.1	0.59	1.1	0.66
LIHC	1.3	0.18	1.1	0.47
PAAD	1.2	0.36	1.2	0.43
UCS	1	0.99	1.3	0.52
STAD	1.2	0.31	1.4	0.11
COAD	1.2	0.5	1.4	0.17
KIRP	1.3	0.42	1.4	0.25
PCPG	0.53	0.47	1.5	0.39
BLCA	1.4	0.016	1.5	0.013
LGG	1.4	0.068	1.5	0.008
KICH	2	0.32	1.5	0.51
MESO	1.9	0.013	1.6	0.098
CESC	1.2	0.4	1.8	0.054
DLBC	2.1	0.31	2.1	0.24
UVM	3.5	0.0061	2.5	0.052
ACC	2.3	0.033	2.9	0.0024

## Sheet: Table9
TABLE S9: The performance of univariate Cox regression analysis with risk score and clinical variables, including age, FAB classification, Race, gender, cytogenetic risk stratification, and transplantation treatment.
id	HR	HR.95L	HR.95H	pvalue
Age	1.03993	1.02469	1.0554	2.01E-07
FAB	1.02719	0.901377	1.17057	0.687333
Race	0.904704	0.77773	1.05241	0.194308
Cytogenetic risk	1.85681	1.37244	2.51213	6.00E-05
Gender	1.02697	0.68845	1.53195	0.89623
Transplantation	0.535205	0.355565	0.805603	0.00273555
riskScore	1.02714	1.01833	1.03603	1.10E-09

## Sheet: Table10
TABLE S10: The performance of multivariate Cox regression analysis with risk score and clinical variables, including age, cytogenetic risk stratification, and transplantation treatment.
id	HR	HR.95L	HR.95H	pvalue
Age	1.02495	1.00862	1.04153	0.00262936
Cytogenetic risk	2.07402	1.45205	2.96239	6.06E-05
Transplantation	0.4865	0.294043	0.804922	0.00503639
riskScore	1.02002	1.01097	1.02915	1.31E-05
